# Supplementary material for: Kinetic Investigations on the Chiral Induction by Amino Acids in Porphyrin J-Aggregates
Source: Int J Mol Sci. 2023 Jan 15;24(2):1695. doi: 10.3390/ijms24021695 (PMC9860692; doi:10.3390/ijms24021695)
Supplement: Supplementary file 1 [file ijms-24-01695-s001.zip]

Archive with 1 entries (1 files):
- ijms-2148469-supplementary.pdf
